# Supplementary material for: Structure, Luminescence and Temperature Detection Capability of [C(NH2)3]M(HCOO)3 (M = Mg2+, Mn2+, Zn2+) Hybrid Organic–Inorganic Formate Perovskites Containing Cr3+ Ions
Source: Sensors (Basel). 2023 Jul 9;23(14):6259. doi: 10.3390/s23146259 (PMC10386541; doi:10.3390/s23146259)
Supplement: Supplementary file 1 [file sensors-23-06259-s001.zip]

Archive with 1 entries (1 files):
- sensors-2452520-supplementary.pdf
